# Supplementary material for: Missense NAA20 variants impairing the NatB protein N-terminal acetyltransferase cause autosomal recessive developmental delay, intellectual disability, and microcephaly
Source: Genet Med. 2021 Jul 6;23(11):2213–8. doi: 10.1038/s41436-021-01264-0 (PMC8553619; doi:10.1038/s41436-021-01264-0)
Supplement: Supplementary file 2 — Supplementary Table 3 [file 41436_2021_1264_MOESM2_ESM.xlsx]

## Sheet: Table S3
Table S3. 9 homozygous variants identified in the three affected children in Family 2 by whole genome sequencing.
Chromosome	hg 19 Position	hg19 End Position	Cytoband	Reference Allele	Sample Allele	Variation Type	Gene Region	Gene Symbol	Transcript ID	Transcript Variant	Protein Variant	Case Samples	Control Samples	A1338T - Genotype	A1337A - Genotype	A1333Y - Genotype	A1334M - Genotype	K1336H - Genotype	SIFT Function Prediction	PolyPhen-2 Function Prediction	CADD Score	dbSNP ID
2	28589520	28589520	p23.2	C	T	SNV	Exonic; ncRNA	PLB1	NM_153021.5; NR_138141.1; NM_001170585.1	n.979C>T; c.1853C>T; c.1886C>T	p.P618L; p.P629L	A1338T;A1337A;A1333Y	A1334M;K1336H	Hom	Hom	Hom	Het	Het	Damaging	Probably Damaging	24.4	774665073
20	20026853	20026853	p11.23	C	T	SNV	Exonic	NAA20	NM_016100.5; NM_181528.3; NM_181527.3	c.239C>T; c.203C>T	p.A68V; p.A80V	A1338T;A1337A;A1333Y	A1334M;K1336H	Hom	Hom	Hom	Het	Het	Tolerated	Possibly Damaging	26.3
20	29567239	29567239	q11.1	A	G	SNV						A1338T;A1337A;A1333Y	A1334M;K1336H	Hom	Hom	Hom	Het	Het			22.9	878968677
20	29567921	29567921	q11.1	C	A	SNV						A1338T;A1337A;A1333Y	A1334M;K1336H	Hom	Hom	Hom	Het	Het			22.6	1352979687
20	29576618	29576618	q11.1	T	A	SNV						A1338T;A1337A;A1333Y	A1334M;K1336H	Hom	Hom	Hom	Het	Het			22.7	1341132388
20	29578257	29578257	q11.1	C	G	SNV						A1338T;A1337A;A1333Y	A1334M;K1336H	Hom	Hom	Hom	Het	Het			22	879045818
20	29635922	29635922	q11.1	G	A	SNV						A1338T;A1337A;A1333Y	A1334M;K1336H	Hom	Hom	Hom	Het	Het			21.7	879077512
20	31826801	31826801	q11.21	G	A	SNV	Exonic	MYLK2	NM_033118.4	c.1087G>A	p.E363K	A1338T;A1337A;A1333Y	A1334M;K1336H	Hom	Hom	Hom	Het	Het	Damaging	Benign	24.5	367922073
20	34077085	34077090	q11.22	GCGGTG		Deletion	Exonic	RALY	NM_016732.3; NM_007367.4	c.724_729delGGTGGC; c.676_681delGGTGGC	p.G242_G243del; p.G226_G227del	A1338T;A1337A;A1333Y	A1334M;K1336H	Hom	Hom	Hom	Het	Het			9.414	377408088
